# Supplementary material for: CIPK9 is involved in seed oil regulation in Brassica napus L. and Arabidopsis thaliana (L.) Heynh
Source: Biotechnol Biofuels. 2018 May 2;11:124. doi: 10.1186/s13068-018-1122-z (PMC5930439; doi:10.1186/s13068-018-1122-z)
Supplement: Supplementary file 1 — Additional file 1: Table S1. Primers used in the present study. [file 13068_2018_1122_MOESM1_ESM.xlsx]

## Sheet: Sheet1
Primers for Arabidopsis
QRT-PCR primers
AtCIPK9F	CTTAAGGAGGATGAAGCTCGGAG
AtCIPK9R	GAACTTGTCGTGAGAAGGCGCTT
Actin7F	ACCACTACCGCAGAACGGGAAA
Actin7R	GCTGGAACAGAACCTCAGGACAAC
Actin2F	GGAAAGGATCTG TACGGTAAC
Actin2R	TGTGAACGATTCCTGGAC
Complementation primers
AtCIPK9-1F-BamHI	CGGGATCCGATGAGTGGAAGCAGAAGGAAGGC
AtCIPK9-1R-BamHI	CGCGGATCCGCCTAATTGAATTGTTTGAACT
AtCIPK9-2F- SalI	ACGCGTCGACATGAGTGGAAGCAGAAGGAA
AtCIPK9-2R-BamHI	CGCGGATCCTTATTGCTTTTGTTCTTCAG
AtCIPK9QF-HindIII	CCCAAGCTTGTCTTTTGTTTTGTACCCTTCTT
AtCIPK9QR-PstI	ACATGCATGCCGATTAAGAAAATCAACGGCTCT
AtCIPK9-JF	AGTGGTCGTAAAGGTCAGCTCTCCG
AtCIPK9-JQF	CATTACGTGGCATACGGGACCCAC
Primers for mutants of Arabidopsis
58629LP	ATTAGGGACCCACATGTCCTC
58629RP	CCATCTTCCTGCATTCAAAAG
LB1.3	ATTTTGCCGATTTCGGAAC
057048LP	CTTATCATTTCGGGAGGTTCG
057048RP	GCAAATCAAAACTCTCCATGC
091827LP	TCCAATCCTTCATGTCCTCTG
091827RP	AAAAAGGTCGACACGATTTTC
Primers for Rapeseed
BnCIPK9 over-expression primers
BnCIPK9c1f	CGCGGATCCATGAGCGGGAGTAGAAAGAAGAC
BnCIPK9c1r	CGAGCTCTTAAGCTTTATGTTCTTCAGGTGCTC
BnCIPK9c2f	GGAGATGGTTTGCTTCACGACGCTTGTGGAACGCCGAAC
BnCIPK9c2r	GTTCGGCGTTCCACAAGCGTcGTGAAGCAAACCATCTCC
BnCIPK9c3f	ACCGGAATCCCAAGCCCAACTTGTGAAGAAAGAGAC
BnCIPK9c3r	GTTGGGCTTGGGATTCCGGTTTCGCCTTCTTCTCTG
BnNapin promoter primers
Naf-HindIII	CCCAAGCTTAGCTTTCTTCATCGGTGATTG
Nar-PstI	AACTGCAGATCGTGTATGTTTTTAATCTTGTTTG
QRT-PCR primers
BnCIPK9F	GAAGAAACCGCAAAGCCATTAGG
BnCIPK9R	TGCTCCATCAGTATTCCATAC
BnaUBC9f（ActinF）	GCATCTGCCTCGACATCTTGA
BnaUBC9r（ActinR）	GACAGCAGCACCTTGGAAATG
complementation primers
BnCIPK9-DNA-F	ATGAGCGGGAGTAGAAAGAAGAC
BnCIPK9-DNA-R	TTAAGCTTTATGTTCTTCAGGTGCTC
BnCIPK-ProF-SalI	ACGCGTCGACTATTCTAGTTGATATTAATTGAT
BnCIPK-ProR-BamHI	CGCGGATCCTTTCTTCTTTCTTCGCTTATGTT
BnCIPK9-promoter-F	TATTCTAGTTGATATTAATTGAT
BnCIPK9-promoter-R	TTTCTTCTTTCTTCGCTTATGTT
BnCIPK9-JF	CAAGGGTACAAGCCACCATCGTTTGGC
BnCIPK9-JQF	TATAGGAATCAAATCTATGACC
Primers both for Arabidopsis and Rapeseed
NOSR	ATTGCCAAATGTTTGAACGA
M13-47	CGCCAGGTTTTCCCAGTCACGAC
M13-48	AGCGGATAACAATTTCACACACG
polyAR	CTGAATTAACGCCGAATTAAT
GUSR	TTCGCGATCCAGACTGAATG
